# Supplementary material for: In Vitro Degradation of 3D-Printed Poly(L-lactide-Co-Glycolic Acid) Scaffolds for Tissue Engineering Applications
Source: Polymers (Basel). 2023 Sep 9;15(18):3714. doi: 10.3390/polym15183714 (PMC10534938; doi:10.3390/polym15183714)
Supplement: Supplementary file 1 [file polymers-15-03714-s001.zip]

Archive with 1 entries (1 files):
- polymers-2561415-supplementary.pdf
